# Supplementary material for: Clinical evaluation of the SD Biosensor SARS-CoV-2 saliva antigen rapid test with symptomatic and asymptomatic, non-hospitalized patients
Source: PLoS One. 2021 Dec 22;16(12):e0260894. doi: 10.1371/journal.pone.0260894 (PMC8694432; doi:10.1371/journal.pone.0260894)
Supplement: S1 File — (XLSX) [file pone.0260894.s001.xlsx]

## Sheet: mean and median
age		average		PCR_SARS-CoV_E-gen				Ag RDT_NP			PCR_SARS-CoV_E-gen		3 PCR neg		Ag RDT_saliva	PCR_2019-nCoV	PCR_SARS-CoV_E-gen		3 PCR neg
18		39.9544		32.7		mean	27.4032	Positivity NP Ag RDT [%, (n/N)]	6.59062		32.7	mean	26.398			/P	28.5
18				28.5		median	27.55				28.5	median	26.6			/P	34.2		mean	25.0463
18				34.2							34.2					/P	25.6		median	25.4
18		median		25.6												/P	21.3
18		37		21.3							25.6					/P	29.4
18				29.4							21.3					/P	28.5
18				28.5							29.4					/P	28.3
18				32.6							28.5					/P	27.4
18				33.8							33.8					/P	28.7
18				28.3							28.3					/P	26.6
18				27.4							27.4					/P	24.2
18				28.7							28.7					/P	19.7
18				26.6							26.6					/P	25.5
18				35.1							31.2					/P	19.6
18				31.2							29.5					/P	27.7
18				29.5							19.7					/P	23.9
18				24.2							25.5					/P	25.4
18				19.7							19.6					/P	25.1
18				25.5							31.2					/P	26.4
18				33.5							27.7					/P	24
18				19.6							23.9					/P	29.4
18				31.2							31.6					/P	25.2
18				27.7							25.4					/P	27.9
19				33.2							25.1					/P	20.6
19				23.9							26.4					/P	17.4
19				31.6							29.8					/P	25.7
19				25.4							24					/P	24.9
19				25.1							29.4					/P	21.5
19				33.3							25.2					/P	20.3
19				33							27.9					/P	17.8
19				26.4							17.4					/P	27.1
19				29.8							25.7					/P	21.4
19				24							24.9					/P	23
20				29.4							21.5					/P	25.5
20				25.2							20.3					/P	26.8
20				27.9							17.8					/P	24.5
20				29.2							27.1					/P	19.4
20				20.6							21.4					/P	24.8
20				17.4							23					/P	31.5
20											25.5					/P	27
20				25.7							27.8					/P	25.2
20				24.9
21				21.5							32.1
21				31.1							26.8
21				20.3							24.5
21				17.8							31.7
21				27.1							19.4
21				21.4							24.8
21				23							31.5
21				34.4							27
21				25.5
21				27.8							25.2
21				32.1
21				26.8
21				24.5
21				31.7
21
22				24.8
22				31.5
22				29.7
22				27
22				25.2
22				35.6
22				19.4
22
22
22
22
22
23
23
23
23
23
23
23
23
23
23
23
23
23
23
23
23
23
23
23
23
23
23
23
23
24
24
24
24
24
24
24
24
24
24
24
24
24
24
24
24
24
24
24
24
24
24
24
25
25
25
25
25
25
25
25
25
25
25
25
25
25
25
25
25
25
25
25
25
25
25
26
26
26
26
26
26
26
26
26
26
26
26
26
26
26
26
27
27
27
27
27
27
27
27
27
27
27
27
27
27
27
27
27
27
28
28
28
28
28
28
28
28
28
28
28
28
28
28
28
28
28
28
28
28
28
28
28
28
28
28
28
28
28
28
28
28
28
29
29
29
29
29
29
29
29
29
29
29
29
29
29
29
29
29
29
29
29
29
29
29
30
30
30
30
30
30
30
30
30
30
30
30
30
30
30
30
30
30
30
30
30
30
30
30
30
31
31
31
31
31
31
31
31
31
31
31
31
31
31
31
31
31
31
32
32
32
32
32
32
32
32
32
32
32
32
32
32
32
32
32
32
32
32
33
33
33
33
33
33
33
33
33
33
33
33
33
33
33
33
33
33
33
33
33
33
33
33
34
34
34
34
34
34
34
34
34
34
34
34
34
34
34
34
34
34
34
34
34
35
35
35
35
35
35
35
35
35
35
35
35
35
35
35
35
35
35
35
35
35
35
35
35
36
36
36
36
36
36
36
36
36
36
36
36
36
36
36
36
36
36
36
36
37
37
37
37
37
37
37
37
37
37
37
37
37
37
37
37
37
37
38
38
38
38
38
38
38
38
38
38
38
38
38
38
38
38
38
38
38
38
38
39
39
39
39
39
39
39
39
39
39
39
39
39
39
40
40
40
40
40
40
40
40
40
40
40
41
41
41
41
41
41
41
41
41
41
41
41
41
41
41
41
41
41
41
41
42
42
42
42
42
42
42
42
42
42
43
43
43
43
43
43
43
43
43
43
43
43
43
43
43
44
44
44
44
44
44
44
44
44
44
44
45
45
45
45
45
45
45
45
45
45
45
45
46
46
46
46
46
46
46
46
46
46
46
46
46
46
46
46
46
46
47
47
47
47
47
47
47
47
47
47
47
47
47
47
47
47
48
48
48
48
48
48
48
48
48
48
48
49
49
49
49
49
49
49
49
49
49
49
49
49
49
49
49
49
49
49
50
50
50
50
50
50
50
50
50
51
51
51
51
51
51
51
51
51
51
52
52
52
52
52
52
52
52
52
52
53
53
53
53
53
53
53
53
53
53
53
53
53
53
53
53
53
54
54
54
54
54
54
54
54
54
55
55
55
55
55
55
55
55
55
55
55
55
55
56
56
56
56
56
56
56
56
56
56
56
56
56
56
56
56
56
57
57
57
57
57
57
57
57
57
57
58
58
58
58
58
58
58
58
58
58
58
58
58
58
58
58
58
59
59
59
59
59
59
59
59
59
59
59
59
59
59
59
60
60
60
60
60
60
60
60
60
60
60
61
61
61
61
61
61
61
62
62
62
62
62
62
63
63
63
63
63
63
63
64
64
64
64
64
64
64
65
65
65
65
65
65
65
65
66
66
66
66
66
66
66
66
67
67
67
67
67
67
67
67
68
68
69
70
70
70
71
71
71
71
72
72
72
72
73
74
74
74
75
77
78
79
79

## Sheet: SensSpec
Compared to PCR													Compared to PCR
													DPO 0-7	n=				DPO 0-3	n=				DPO 4-7	n=				DPO 0-7	DPO 0-3
																												32,6/P	35,1/P
																												35,1/P	24,2/P
	NP						saliva						NP	Ag+	Ag-				Ag+	Ag-				Ag+	Ag-			24,2/P	33,5/P
E gene	Ag+	Ag-					E gene	Ag+	Ag-				PCR+	48	13	61		PCR+	38	10	48		PCR+			0		33,5/P	33,3/P
PCR+	49	13	62				PCR+	41	21	62			PCR-	3*	703			PCR-	3*	618			PCR-					33,2/P	33,0/P
PCR-	3	724	727				PCR-	3	724	727						764					666					0		33,3/P	29,2/P
	52	737	789							789																		33,0/P	20,6/P
		789											sensitivity 95CI	0.7869	66.32% to 88.14%			sensitivity 95CI	0.7917	65.01% to 89.53%								29,2/P	>45,0/N
Sensitivity	0.7903	66.82% to 88.34%					Sensitivity	0.6613	52.99% to 77.67%				Specificity	0.9958	98.76% to 99.91%			Specificity	0.9952	98.59% to 99.90%								20,6/P	31,1/P
Specificity	0.9959	98.80% to 99.91%					Specificity	0.9959	98.80% to 99.91%				NPV	0.977	96.33% to 98.57%			NPV	0.9775	96.16% to 98.69%								35.6	29,7/P
								0.099		2.3	20.1
NPV	0.9774	96.38% to 98.59%					NPV	0.964	94.97% to 97.43%	99.21	92.1		PPV	0.9532	86.72% to 98.45%			PPV	0.9474	85.23% to 98.25%								31,1/P
PPV	0.9546	87.10% to 98.50%					PPV	0.9463	84.88% to 98.22	79.05	97.6		*2/3 symptoms amd 2/3 smoker					*2/3 symptoms amd 2/3 smoker										34,4/P
PCR+/Ag-	average ct	median																										29,7/P
32.6	31.1923	33						PCR+/Ag-	average ct	median			DPO 0-7	n=				DPO 0-3	n=				DPO 4-7	n=				DPO 0-7	DPO 0-3
35.1								32.7	32.0048	32.1																		32,7/P	32,7/P
24.2								32.6																				32,6/P	33,8/P
33.5								33.8					saliva	Ag+	Ag-				Ag+	Ag-				Ag+	Ag-			33,8/P	35,1/P
33.2								35.1					PCR+	39	21	60		PCR+	37	17	54		PCR+			0		35,1/P	31,2/P
33.3								31.2					PCR-	3*	703			PCR-	2*	619			PCR-					31,2/P	29,5/P
33								29.5								763					673					0		29,5/P	33,5/P
29.2								33.5					*1/3 symptoms amd 0/3 smoker					* 0/2 symptoms and 1/2 smoker										33,5/P	31,6/P
20.6								31.2					sensitivity 95CI	0.65	51.60% to 76.87%			sensitivity 95CI	0.6852	54.45% to 80.48%								31,2/P	33,3/P
35.6								33.2					Specificity	0.9958	98.76% to 99.91%			Specificity	0.9968	98.84% to 99.96%								33,2/P	33,0/P
31.1								31.6					NPV	0.9628	94.83% to 97.34%			NPV	0.9665	95.11% to 97.71%								31,6/P	29,8/P
34.4								33.3					PPV	0.9438	84.26% to 98.14			PPV	0.959	85.27% to 98.95%								33,3/P	29,2/P
29.7								33
								29.8					Ct30 curoff
								29.2					DPO 0-7	n=				DPO 0-3	n=				DPO 4-7	n=
								35.6
								31.1
								34.4					NP	Ag+	Ag-				Ag+	Ag-				Ag+	Ag-
								27.8					PCR+	38	4	42		PCR+	36	4	40		PCR+			0
								32.1					PCR-	3	702			PCR-	3	385			PCR-
								31.7								747					428					0
								29.7
													*2/3 symptoms amd 2/3 smoker					*2/3 symptoms amd 2/3 smoker
<30ct													sensitivity 95CI	0.9048	77.38% to 97.34%			sensitivity 95CI	0.9	76.34% to 97.21%
Compared to PCR													Specificity	0.9957	98.76% to 99.91%			Specificity	0.9923	97.76% to 99.84%
													NPV	0.9919	97.96% to 99.68%			NPV	0.9914	97.85% to 99.66%
													PPV	0.948	85.45% to 98.27%			PPV	0.909	76.30% to 96.87%
	NP						saliva						DPO 0-7	n=				DPO 0-3	n=				DPO 4-7	n=
E gene	Ag+	Ag-					E gene	Ag+	Ag-
PCR+	40	4	44				PCR+	39	5	44
PCR-	3	723	726				PCR-	2	724	726			saliva	Ag+	Ag-			saliva	Ag+	Ag-				Ag+	Ag-
	43	727	770							770			PCR+	37	5	42		PCR+	35	5	40		PCR+			0
		770											PCR-	2	703			PCR-	1	387			PCR-
Sensitivity	0.9091	78.33% to 97.47%					Sensitivity	0.8864	75.44% to 96.21%							747					428					0
Specificity	0.9959	98.80% to 99.91%					Specificity	0.9972	99.01% to 99.97%
													sensitivity 95CI	0.881	74.37% to 96.02%			sensitivity 95CI	0.875	73.20% to 95.81%
													Specificity	0.9972	98.98% to 99.97%			Specificity	0.9974	98.57% to 99.99%
													NPV	0.9894	97.62% to 99.53%			NPV	0.9894	97.62% to 99.53%
													PPV	0.9635	86.82% to 99.07%			PPV	0.9668	80.38% to 99.52%

## Sheet: bySymptom
asymptomatic												with symptoms
Compared to PCR												Compared to PCR
	NP						saliva						NP						saliva
E gene	Ag+	Ag-					E gene	Ag+	Ag-			E gene	Ag+	Ag-					E gene	Ag+	Ag-
PCR+	6	4	10				PCR+	5	5	10		PCR+	43	9	52				PCR+	36	16	52
PCR-	1	222	223				PCR-	2	221	223		PCR-	2	502	504				PCR-	1	503	504
	7	226	233					7	226	233			45	511	556					37	519	556
Sensitivity	0.6	26.24% to 87.84%					Sensitivity	0.5	18.71% to 81.29%			Sensitivity	0.8269	69.67% to 91.77%					Sensitivity	0.6923	54.90% to 81.28%
Specificity	0.9955	97.53% to 99.99%					Specificity	0.991	96.80% to 99.89%			Specificity	0.996	98.57% to 99.95%					Specificity	0.998	98.90% to 99.99%
NPV	0.9577	91.38% to 97.98%					NPV	0.9475	90.66% to 97.10%			NPV	0.9813	96.66% to 98.96%					NPV	0.9672	95.15% to 97.80%
PPV	0.9363	66.10% to 99.11%					PPV	0.8597	57.44% to 96.53%			PPV	0.9582	85.10% to 98.92%					PPV	0.9746	84.29% to 99.64%
asymptomatic
<30ct												<30ct
Compared to PCR												Compared to PCR
												with symptoms
	NP						saliva						NP						saliva
E gene	Ag+	Ag-					E gene	Ag+	Ag-			E gene	Ag+	Ag-					E gene	Ag+	Ag-
PCR+	5	1	6				PCR+	5	1	6		PCR+	31	3	34				PCR+	30	4	34
PCR-	1	221	222				PCR-	1	221	222		PCR-	2	396	398				PCR-	0	398	398
	6	222	228							228			33	399	432							432
														432
Sensitivity	0.8333	35.88% to 99.58%					Sensitivity	0.8333	35.88% to 99.58%			Sensitivity	0.9118	76.32% to 98.14%					Sensitivity	0.8824	72.55% to 96.70%
Specificity	0.9955	97.52% to 99.99%					Specificity	0.9955	97.52% to 99.99%			Specificity	0.995	98.20% to 99.94%					Specificity	1	99.08% to 100.00%
NPV	0.9858	92.09% to 99.76%					NPV	0.9858	92.09% to 99.76%			NPV	0.9925	97.81% to 99.74%					NPV	0.99	97.53% to 99.60%
PPV	0.9407	68.49% to 99.14%					PPV	0.9407	68.49% to 99.14%			PPV	0.9396	79.55% to 98.42%					PPV	100

## Sheet: Culture positive
NP RDT	Saliva RDT	PCR_SARS-CoV_E-gen	days since onset
Positive	Positief	28.5	2
Positive	Positief	25.6	41
Positive	Positief	21.3	2
Positive	Positief	29.4
Positive	Positief	28.5	0
Positive	Positief	27.4	3
Positive	Positief	26.6	1
Negative	Positief	24.2	1
Positive	Positief	19.7	1
Positive	Positief	25.5
Positive	Positief	19.6
Positive	Positief	27.7
Positive	Positief	23.9	1
Positive	Positief	25.4	2
Positive	Positief	25.1	4
Positive	Positief	26.4	2
Positive	Positief	25.2	3
Negative	Positief	20.6	1
Positive	Positief	17.4	1
Positive	Positief	25.7	2
Positive	Positief	24.9	3
Positive	Positief	21.5	3
Positive	Positief	17.8	3
Positive	Positief	21.4	6
Positive	Positief	23	10
Positive	Positief	25.5	1
Positive	Negatief	27.8	1
Positive	Positief	19	1
Negative	Negatief	29.7	0
Positive	Positief	25.2	2

## Sheet: Culture negative
NP RDT	Saliva RDT	PCR_SARS-CoV_E-gen	days since onset
Positive	Negatief	32.7	1
Positive	Positief	34.2	3
Negative	Negatief	32.6	4
Positive	Negatief	33.8	2
Positive	Positief	28.3	0
Positive	Positief	28.7	3
Negative	Negatief	35.1
Positive	Negatief	31.2	1
Positive	Negatief	29.5	1
Negative	Negatief	33.5
Positive	Negatief	31.2	6
Negative	Negatief	33.2	6
Positive	Negatief	31.6	1
Negative	Negatief	33.3	1
Negative	Negatief	33
Positive	Negatief	29.8	3
Positive	Positief	24	2
Positive	Positief	29.4	1
Positive	Positief	27.9
Negative	Negatief	29.2
Negative	Negatief	35.6	3
Negative	Negatief	31.1	1
Positive	Positief	20.3	1
Positive	Positief	27.1	2
Negative	Negatief	34.4	4
Positive	Negatief	32.1
Positive	Positief	26.8	2
Positive	Positief	24.5	2
Positive	Negatief	31.7	3
Positive	Positief	24.8	3
Positive	Positief	31.5	3
Positive	Positief	27	0
51.6129
POS	POS	average ct
22/32	13/32	30.2844
		median
		31.2
		24-35
negative both	negative
10/32
4/10 asymptomatic
33.25	31.5111
32.6	32.7
35.1	33.8
33.5	31.2
33.2	29.5
33.3	31.2
33	31.6
29.2	29.8
35.6	32.1
31.1	31.7
34.4
positive	positive
29.45	27.1
32.7	34.2
34.2	28.3
33.8	28.7
28.3	24
28.7	29.4
31.2	27.9
29.5	20.3
31.2	27.1
31.6	26.8
29.8	24.5
24	24.8
29.4	31.5
27.9	27
20.3
27.1
32.1
26.8
24.5
31.7
24.8
31.5
27
